# Supplementary material for: Effects of plasma-derived exosomes from the normal and thin Bactrian camels on hepatocellular carcinoma and their differences at transcriptome and proteomics levels
Source: Front Oncol. 2023 Feb 2;13:994340. doi: 10.3389/fonc.2023.994340 (PMC9933125; doi:10.3389/fonc.2023.994340)
Supplement: Supplementary file 1 [file DataSheet_1.zip]

Archive with 4 entries (3 files):
- Supplementary Material/Supplementary Table 1.xlsx
- Supplementary Material/Supplementary Table 2.xlsx
- Supplementary Material/Supplementary Tables Caption.docx
- Supplementary Material/
