# Supplementary material for: Effects of plasma-derived exosomes from the normal and thin Bactrian camels on hepatocellular carcinoma and their differences at transcriptome and proteomics levels
Source: Front Oncol. 2023 Feb 2;13:994340. doi: 10.3389/fonc.2023.994340 (PMC9933125; doi:10.3389/fonc.2023.994340)
Supplement: Supplementary file 1 [file DataSheet_1.zip › Supplementary Material/Supplementary Table 1.xlsx]

## Sheet: DE-miRNAs
miR_name	miR_seq	up/down	fold_change(F2(mean)/S1(mean))	log2(fold_change)	pvalue(t_test)	S1(mean)	F2(mean)	Expression level
PC-3p-90069_51	GTCGGTCGGGCTGGGGCGC	up	14.081	3.81568	0.00156722	0.460878	6.48962	low
hsa-miR-4454_L-2	ATCCGAGTCACGGCACCA	up	12.362	3.62784	0.00176675	0.41479	5.12763	low
PC-3p-81127_60	AGTTTGGTCCCTATCTGCC	down	0.209544	-2.25468	0.00269038	10.3935	2.17788	middle
hsa-miR-21-5p	TAGCTTATCAGACTGATGTTGA	down	0.452719	-1.14331	0.00319453	83192.4	37662.8	high
hsa-miR-582-5p_L-1	TACAGTTGTTCAACCAGTTACT	up	10.0523	3.32946	0.00395021	1.38263	13.8987	middle
hsa-miR-486-5p_R+1	TCCTGTACTGAGCTGCCCCGAGC	up	3.85925	1.94832	0.0040188	3.44764	13.3053	middle
mmu-mir-451a-p3	TTTAGTAATGGTAACGGTTCT	up	2.57156	1.36265	0.00411012	61.1229	157.182	middle
bta-miR-486_R+1	TCCTGTACTGAGCTGCCCCGAGT	up	2.67695	1.42059	0.00443172	17064	45679.6	high
efu-miR-506_R-2_2ss14AG17AG	TACTCAGGAAGGCGTCGTTCA	up	2.53132	1.33989	0.00462249	32.1653	81.4207	middle
bta-miR-1246_L+1R+1	AAATGGATTTTTGGAGCAGGG	down	0.136213	-2.87606	0.0091371	889.776	121.199	high
hsa-miR-144-3p	TACAGTATAGATGATGTACT	up	2.13047	1.09117	0.010031	7909.06	16850	high
hsa-miR-1246_L+1R+2	AAATGGATTTTTGGAGCAGGGA	down	0.174516	-2.51857	0.0103444	327.914	57.2263	middle
hsa-miR-22-5p_R-1	AGTTCTTCAGTGGCAAGCTTT	down	0.407766	-1.29419	0.011955	191.15	77.9444	middle
PC-3p-1992_4114	TGAATGGCACCTTATGAGTAGA	up	2.71531	1.44112	0.0124689	154.344	419.092	middle
cgr-miR-1260	ATCCCACCGCTGCCACCA	down	0.363862	-1.45853	0.0126038	26.622	9.68675	middle
hsa-miR-1306-3p_L+1R+2	GACGTTGGCTCTGGTGGTGAT	up	2.61322	1.38583	0.015189	21.0511	55.0111	middle
bta-miR-507-3p_L+2R-1_1ss19AG	TGATTGGCATGTCTTGGAGTGA	up	2.2667	1.18059	0.0152104	66.5782	150.913	middle
bta-miR-378_R+1	ACTGGACTTGGAGTCAGAAGGCT	down	0.402105	-1.31436	0.0174868	15.8439	6.37091	middle
hsa-miR-378c_R-2_2ss21AG22GC	ACTGGACTTGGAGTCAGAAGGCT	down	0.402105	-1.31436	0.0174868	15.8439	6.37091	middle
mmu-mir-6236-p3_1ss18GA_3	GAAAATGGATGGCGCTGAAGC	up	2.35325	1.23465	0.0206636	34.1608	80.3888	middle
mmu-mir-6236-p3_1ss18GA_1	GAAAATGGATGGCGCTGA	up	2.35325	1.23465	0.0206636	34.1608	80.3888	middle
mmu-mir-6236-p3_1ss18GA_2	GAAAATGGATGGCGCTGAA	up	2.35325	1.23465	0.0206636	34.1608	80.3888	middle
hsa-miR-1246_L-1R+2	ATGGATTTTTGGAGCAGGGA	down	0.159715	-2.64642	0.0217137	133.273	21.2858	middle
hsa-miR-320d_R-1	AAAAGCTGGGTTGAGAGG	down	0.199057	-2.32875	0.0235225	26.783	5.33136	middle
hsa-miR-144-5p_R+1	GGATATCATCATATACTGTAAGT	up	2.12948	1.0905	0.0258206	634.943	1352.1	high
cfa-miR-375	TTTGTTCGTTCGGCTCGCGTGA	down	0.33568	-1.57484	0.0266692	167.795	56.3256	middle
PC-3p-88906_52	TGCCTTGTCGGTGGTCAGTAAT	up	10.9432	3.45197	0.0293845	0.322615	3.53044	low
hsa-miR-320c_R-1	AAAAGCTGGGTTGAGAGGG	down	0.106758	-3.22758	0.0309556	230.422	24.5994	middle
PC-3p-112867_37	CGAGGTTGGCTGAATCCGTGGA	up	16.7192	4.06343	0.032975	0.553054	9.24659	middle
bta-mir-2887-1-p3_1ss2CT	CTGGGACACGGGGCGCGG	up	2.16781	1.11624	0.0332815	21.5889	46.8006	middle
mml-miR-486-5p_R+3	TCCTGTACTGAGCTGCCCCGAGTTG	up	6.53228	2.70759	0.0374463	4.05751	26.5048	middle
hsa-miR-339-5p_1ss22CA	TCCCTGTCCTCCAGGAGCTCAAG	up	2.59855	1.37771	0.039075	7.77196	20.1958	middle
mmu-miR-124b-3p_R-1	TCAAGGTCCGCTGTGAACACG	up	15.3632	3.9414	0.0399887	0.460878	7.08054	middle
hsa-miR-21-3p_1ss6CG	CAACAGCAGTCGATGGGCTGT	down	0.490747	-1.02695	0.0404554	54.0484	26.5241	middle
bta-miR-2483-3p	AAACATCTGGTTGGTTGAGAGA	up	3.55906	1.8315	0.0411502	4.39006	15.6245	middle
mmu-miR-5126_R-4_1ss18CT	GCGGGCGGGGCCGGGGGT	up	8.19173	3.03417	0.0424674	2.2592	18.5067	middle
hsa-miR-145-3p_L-2R+1	ATTCCTGGAAATACTGTTCTT	down	0.185616	-2.42961	0.0436079	41.3966	7.68388	middle
hsa-miR-34a-5p_R+1	TGGCAGTGTCTTAGCTGGTTGTT	down	0.253105	-1.98219	0.0445433	33.7753	8.54871	middle
mml-miR-676-3p	CCGTCCTAAGGTTGTTGAGTT	up	2.2408	1.16401	0.0488585	42.7465	95.7863	middle
bta-miR-2387_R+1	TGGAAGGCCTGGCTTTGCAGCGT	up	3.95156	1.98242	0.0489702	3.64183	14.3909	middle
