# Supplementary material for: Effects of plasma-derived exosomes from the normal and thin Bactrian camels on hepatocellular carcinoma and their differences at transcriptome and proteomics levels
Source: Front Oncol. 2023 Feb 2;13:994340. doi: 10.3389/fonc.2023.994340 (PMC9933125; doi:10.3389/fonc.2023.994340)
Supplement: Supplementary file 1 [file DataSheet_1.zip › Supplementary Material/Supplementary Table 2.xlsx]

## Sheet: F2 VS S1
Accession	GeneName	Description	Coverage [%]	# Peptides	# PSMs	# Unique Peptides	# AAs	MW [kDa]	calc. pI	Score Mascot: Mascot	Average F2	Average S1	Regulation	F2/S1	P value
XP_010951809.1		PREDICTED: LOW QUALITY PROTEIN: apolipoprotein C-III [Camelus bactrianus]	9	1	1	1	80	9.1	5.36	25	153.62	46.38	UP	3.3122	0.0216192
XP_010948013.1		PREDICTED: angiogenin [Camelus bactrianus]	21	3	3	3	140	15.7	9.33	42	139.06	60.92	UP	2.28267	0.0449633
XP_010954000.1		PREDICTED: apolipoprotein A-II [Camelus bactrianus]	33	4	5	4	100	11.1	8.68	99	138.54	61.46	UP	2.25415	0.0221672
XP_010947983.1		PREDICTED: ribonuclease 4 [Camelus bactrianus]	41	6	7	6	147	16.7	9.1	179	134.2	65.8	UP	2.03951	0.00430522
XP_010952396.1		PREDICTED: cornulin [Camelus bactrianus]	7	3	3	3	497	53.4	6.04	46	133.62	66.38	UP	2.01296	0.01967
XP_010957834.1		PREDICTED: band 3 anion transport protein-like [Camelus bactrianus]	33	9	12	3	268	30.2	6.7	237	132.8	67.2	UP	1.97619	0.0247121
XP_010970476.1		PREDICTED: cartilage oligomeric matrix protein [Camelus bactrianus]	23	14	17	12	756	82.4	4.59	417	131.7	68.3	UP	1.92826	0.00566384
XP_010948971.1		PREDICTED: actin, cytoplasmic 2 [Camelus bactrianus]	63	18	82	1	375	41.8	5.48	2628	131.38	68.58	UP	1.91572	0.0220209
XP_010957626.1		PREDICTED: transferrin receptor protein 1 [Camelus bactrianus]	29	22	26	22	770	86.2	6.29	452	131.14	68.88	UP	1.90389	0.0365952
XP_010947234.1		PREDICTED: LOW QUALITY PROTEIN: midasin [Camelus bactrianus]	0	1	41	1	5177	583	5.85	342	130.88	69.12	UP	1.89352	0.000497465
XP_010956601.1		PREDICTED: kinase suppressor of Ras 1 [Camelus bactrianus]	1	1	1	1	743	82.4	8.46	0	129.22	70.78	UP	1.82566	0.000100301
XP_010953721.1		PREDICTED: zyxin [Camelus bactrianus]	23	10	13	10	579	62.4	6.67	247	129.2	70.78	UP	1.82537	0.0394446
XP_010945094.1		PREDICTED: apolipoprotein C-II [Camelus bactrianus]	50	4	6	4	101	11.3	4.88	133	129	70.98	UP	1.81741	0.0420957
XP_010946072.1		PREDICTED: solute carrier family 2, facilitated glucose transporter member 2 isoform X1 [Camelus bactrianus]	3	2	2	2	524	57.2	7.49	39	127.14	72.86	UP	1.74499	0.0149818
XP_010964168.1		PREDICTED: actin, cytoplasmic 1 [Camelus bactrianus]	63	18	84	1	375	41.7	5.48	2733	126.7	73.32	UP	1.72804	0.0268418
XP_010952921.1		PREDICTED: metalloreductase STEAP3 [Camelus bactrianus]	10	4	4	4	501	56	9.29	94	126.56	73.42	UP	1.72378	0.0396465
XP_010955806.1		PREDICTED: EF-hand domain-containing protein D2 [Camelus bactrianus]	29	4	4	2	126	14.4	6.05	104	125.76	74.24	UP	1.69397	0.0347495
XP_010962145.1		PREDICTED: uncharacterized protein LOC105075883 [Camelus bactrianus]	29	8	19	8	254	28	6.23	294	125.74	74.26	UP	1.69324	0.00556505
XP_010967650.1		PREDICTED: serum albumin [Camelus bactrianus]	91	90	3361	90	607	69.4	6.04	62768	125.4	74.6	UP	1.68097	0.000377405
XP_010950815.1		PREDICTED: four and a half LIM domains protein 1 isoform X2 [Camelus bactrianus]	34	10	10	10	296	33.6	8.41	154	125.14	74.86	UP	1.67165	0.0145573
XP_010945815.1		PREDICTED: LOW QUALITY PROTEIN: caldesmon [Camelus bactrianus]	26	13	16	13	535	62.1	6.29	244	124.78	75.24	UP	1.65843	0.0244253
XP_010962112.1		PREDICTED: thyroxine-binding globulin [Camelus bactrianus]	42	15	24	15	412	46.1	6.47	609	124.74	75.26	UP	1.65745	0.000123141
XP_010954554.1		PREDICTED: leiomodin-1, partial [Camelus bactrianus]	2	1	1	1	507	55.1	8.78	0	123.96	76.02	UP	1.63062	0.0351796
XP_010952251.1		PREDICTED: LOW QUALITY PROTEIN: thrombospondin-3 [Camelus bactrianus]	9	7	7	5	935	101.5	4.6	97	123.32	76.66	UP	1.60866	0.0253036
XP_010953546.1		PREDICTED: secretory carrier-associated membrane protein 2 [Camelus bactrianus]	12	3	3	3	328	36.7	5.64	57	123.08	76.94	UP	1.59969	0.00160923
XP_010955260.1		PREDICTED: septin-5 [Camelus bactrianus]	7	2	2	2	378	43.7	6.67	0	122.82	77.18	UP	1.59134	0.00817957
XP_010953693.1		PREDICTED: septin-7 isoform X1 [Camelus bactrianus]	26	10	11	8	444	51.4	8.37	165	121.6	78.4	UP	1.55102	0.00619665
XP_010966840.1		PREDICTED: monocarboxylate transporter 1 [Camelus bactrianus]	4	2	2	2	501	53.9	7.93	35	121.6	78.42	UP	1.55062	0.000152316
XP_010946736.1		PREDICTED: EH domain-containing protein 3 [Camelus bactrianus]	66	28	29	18	535	60.8	6.51	418	121.48	78.52	UP	1.54712	0.0211281
XP_010953855.1		PREDICTED: complement C1q tumor necrosis factor-related protein 3 isoform X1 [Camelus bactrianus]	19	6	10	6	319	35	7.4	98	121.12	78.9	UP	1.53511	0.0164469
XP_010962143.1		PREDICTED: apolipoprotein F [Camelus bactrianus]	19	5	5	5	300	33	6.4	156	120.68	79.32	UP	1.52143	0.00556231
XP_010957593.1		PREDICTED: apolipoprotein D [Camelus bactrianus]	31	5	10	5	189	21.4	4.93	317	120.54	79.46	UP	1.51699	0.0426409
XP_010967890.1		PREDICTED: dynein light chain 1, cytoplasmic [Camelus bactrianus]	8	1	1	1	89	10.4	7.4	24	118.96	81.04	UP	1.46792	0.0188578
XP_010957586.1		PREDICTED: hepatocyte growth factor activator [Camelus bactrianus]	20	10	12	10	656	70.5	7.44	208	118.74	81.26	UP	1.46124	0.017239
XP_010962375.1		PREDICTED: filamin-A [Camelus bactrianus]	52	101	144	101	2647	280.6	6.15	3217	118.72	81.28	UP	1.46063	0.0357506
XP_010945689.1		PREDICTED: apolipoprotein B-100 [Camelus bactrianus]	42	180	220	180	4613	521.4	7.31	3581	118.3	81.7	UP	1.44798	0.00209375
XP_010962607.1		PREDICTED: bridging integrator 2 [Camelus bactrianus]	19	7	7	7	466	51	4.86	82	118.08	81.88	UP	1.44211	0.0176339
XP_010949017.1		PREDICTED: septin-9 [Camelus bactrianus]	9	6	6	6	583	64.1	9.32	116	117.8	82.2	UP	1.43309	0.00538741
XP_010955356.1		PREDICTED: fermitin family homolog 3 [Camelus bactrianus]	38	20	24	20	663	75.6	6.77	426	117.7	82.28	UP	1.43048	0.0443802
XP_010951166.1		PREDICTED: golgi-associated plant pathogenesis-related protein 1 [Camelus bactrianus]	31	3	4	3	154	17.2	9.41	152	117.14	82.88	UP	1.41337	0.0219532
XP_010955344.1		PREDICTED: atlastin-3 [Camelus bactrianus]	6	4	4	4	523	58.7	5.63	25	116.82	83.2	UP	1.40409	0.0119036
XP_010967810.1		PREDICTED: tropomodulin-3 [Camelus bactrianus]	9	2	2	2	351	39.5	5.05	47	116.72	83.28	UP	1.40154	0.0256583
XP_010964908.1		PREDICTED: basigin isoform X1 [Camelus bactrianus]	14	4	4	4	309	33.8	6.64	107	116.62	83.4	UP	1.39832	0.00579685
XP_010965130.1		PREDICTED: ras-related protein Rab-11B [Camelus bactrianus]	31	7	7	7	218	24.5	5.94	109	116.46	83.54	UP	1.39406	0.0468003
XP_010959802.1		PREDICTED: lymphocyte antigen 6 complex locus protein G6f [Camelus bactrianus]	10	3	3	3	299	32.8	8.84	18	116.2	83.78	UP	1.38697	0.0104981
XP_010951808.1		PREDICTED: apolipoprotein A-IV [Camelus bactrianus]	72	30	70	29	374	42.2	5.49	1546	116.16	83.86	UP	1.38517	0.0403714
XP_010970850.1		PREDICTED: serum paraoxonase/arylesterase 1 [Camelus bactrianus]	69	14	53	14	355	39.9	5.88	1292	116	84	UP	1.38095	0.0411557
XP_010967965.1		PREDICTED: synaptotagmin-like protein 4 isoform X1 [Camelus bactrianus]	15	10	11	10	672	76.1	9.03	236	115.12	84.9	UP	1.35595	0.0259257
XP_010949280.1		PREDICTED: protein unc-13 homolog D [Camelus bactrianus]	5	3	3	3	1103	124.3	6.79	135	114.84	85.16	UP	1.34852	0.00217299
XP_010946586.1		PREDICTED: leukocyte surface antigen CD53 [Camelus bactrianus]	12	2	2	2	219	24.3	7.93	72	114.78	85.2	UP	1.34718	0.0214314
XP_010967599.1		PREDICTED: septin-11 isoform X4 [Camelus bactrianus]	23	7	9	4	375	43.8	6.77	210	114.7	85.32	UP	1.34435	0.00881887
XP_010963265.1		PREDICTED: hemopexin [Camelus bactrianus]	56	25	154	25	455	50.9	6.79	2960	114.66	85.32	UP	1.34388	0.00445576
XP_010959874.1		PREDICTED: tubulin beta chain [Camelus bactrianus]	73	22	38	5	444	49.6	4.89	808	114.54	85.46	UP	1.34028	0.0357977
XP_010946404.1		PREDICTED: septin-2 [Camelus bactrianus]	19	6	7	6	361	41.4	6.6	114	114.32	85.68	UP	1.33427	0.015681
XP_010970382.1		PREDICTED: tropomyosin alpha-4 chain isoform X1 [Camelus bactrianus]	31	11	13	7	284	32.8	4.75	120	114.06	85.96	UP	1.3269	0.0421038
XP_010962029.1		PREDICTED: prenylcysteine oxidase 1 [Camelus bactrianus]	10	5	5	5	508	56.9	6.83	118	114.04	85.96	UP	1.32666	0.0258707
XP_010963405.1		PREDICTED: actin, alpha cardiac muscle 1 [Camelus bactrianus]	29	10	43	1	377	41.9	5.39	779	113.82	86.14	UP	1.32134	0.0448255
XP_010955749.1		PREDICTED: F-actin-capping protein subunit beta isoform X1 [Camelus bactrianus]	13	4	4	4	306	34.4	5.92	41	113.8	86.18	UP	1.32049	0.0222918
XP_010947062.1		PREDICTED: protein lifeguard 3 [Camelus bactrianus]	5	1	1	1	307	33.9	8.4	18	113.52	86.46	UP	1.31298	0.0157263
XP_010965971.1		PREDICTED: cadherin-13 [Camelus bactrianus]	3	2	2	2	713	78.1	4.98	27	113.48	86.54	UP	1.3113	0.0442893
XP_010965527.1		PREDICTED: LOW QUALITY PROTEIN: heat shock cognate 71 kDa protein [Camelus bactrianus]	39	25	28	16	645	70.7	5.58	561	113.06	86.96	UP	1.30014	0.0458168
XP_010949968.1		PREDICTED: LOW QUALITY PROTEIN: hexokinase-1 [Camelus bactrianus]	6	4	4	4	917	102.4	6.76	76	112.82	87.18	UP	1.2941	0.0137423
XP_010950658.1		PREDICTED: coagulation factor X [Camelus bactrianus]	27	10	14	10	434	48.5	5.21	224	112.8	87.2	UP	1.29358	0.0187178
XP_010953998.1		PREDICTED: high affinity immunoglobulin epsilon receptor subunit gamma [Camelus bactrianus]	33	3	3	3	86	9.7	7.28	119	112.74	87.24	UP	1.2923	0.0459577
XP_010948208.1		PREDICTED: insulin-like growth factor-binding protein complex acid labile subunit [Camelus bactrianus]	37	16	23	16	606	66.4	7.12	491	112.46	87.54	UP	1.28467	0.00692491
XP_010963252.1		PREDICTED: integrin-linked protein kinase [Camelus bactrianus]	37	18	20	18	452	51.4	8.07	273	112.4	87.62	UP	1.28281	0.0267875
XP_010947660.1		PREDICTED: protein LAP2 isoform X1 [Camelus bactrianus]	1	1	1	1	1461	163	5.74	17	112.4	87.62	UP	1.28281	0.00289532
XP_010962126.1		PREDICTED: ATP synthase subunit beta, mitochondrial [Camelus bactrianus]	26	10	10	10	528	56.2	5.27	216	112.28	87.74	UP	1.27969	0.0335025
XP_010960607.1		PREDICTED: alpha-actinin-1 isoform X1 [Camelus bactrianus]	41	30	33	1	914	105.4	5.41	593	111.78	88.2	UP	1.26735	0.0458767
XP_010951578.1		PREDICTED: plasma kallikrein [Camelus bactrianus]	45	26	37	26	635	70.5	8.02	824	111.72	88.3	UP	1.26523	0.0140228
XP_010961450.1		PREDICTED: vinculin isoform X1 [Camelus bactrianus]	57	63	78	63	1134	123.8	5.81	1569	110.6	89.42	UP	1.23686	0.0291693
XP_010967919.1		PREDICTED: tyrosine-protein phosphatase non-receptor type 11 isoform X1 [Camelus bactrianus]	8	3	3	3	596	68.3	7.17	46	110.54	89.46	UP	1.23564	0.0107375
XP_010970212.1		PREDICTED: 10 kDa heat shock protein, mitochondrial [Camelus bactrianus]	68	7	7	7	102	10.9	8.92	71	110.34	89.68	UP	1.23037	0.00420182
XP_010951017.1		PREDICTED: plasminogen activator inhibitor 1 [Camelus bactrianus]	22	7	9	7	402	45.3	7.3	179	110.26	89.74	UP	1.22866	0.0321283
XP_010951799.1		PREDICTED: transgelin [Camelus bactrianus]	27	5	5	5	201	22.6	8.84	70	110.18	89.82	UP	1.22668	0.029036
XP_010971242.1		PREDICTED: cystatin-C-like [Camelus bactrianus]	44	5	14	5	147	16	9.04	295	109.88	90.08	UP	1.2198	0.0403918
XP_010948895.1		PREDICTED: phosphoglycerate kinase 1 [Camelus bactrianus]	28	10	10	10	417	44.5	7.65	156	109.1	90.88	UP	1.20048	0.039121
XP_010955392.1		PREDICTED: RAS guanyl-releasing protein 2 isoform X1 [Camelus bactrianus]	3	1	1	1	682	76.7	8.19	28	90.86	109.16	DOWN	0.832356	0.0242579
XP_010959777.1		PREDICTED: complement factor B isoform X2 [Camelus bactrianus]	42	51	155	37	1418	157.4	7.21	2974	90.84	109.16	DOWN	0.832173	0.0489829
XP_010948350.1		PREDICTED: xaa-Pro dipeptidase isoform X1 [Camelus bactrianus]	28	13	17	13	493	54.8	6.14	305	90.82	109.22	DOWN	0.831533	0.0275667
XP_010944684.1		PREDICTED: alpha-2-macroglobulin-like [Camelus bactrianus]	73	96	1297	94	1478	164.3	6.74	29758	90.66	109.38	DOWN	0.828854	0.000941366
XP_010955694.1		PREDICTED: complement C1q subcomponent subunit B [Camelus bactrianus]	45	10	113	10	251	26.5	9.39	4336	90.46	109.54	DOWN	0.825817	0.0010722
XP_010955649.1		PREDICTED: complement component C6 [Camelus bactrianus]	51	47	94	47	967	108.6	6.83	1752	90.46	109.56	DOWN	0.825666	0.0113922
XP_010946005.1		PREDICTED: propionyl-CoA carboxylase beta chain, mitochondrial [Camelus bactrianus]	12	4	4	4	539	58.4	7.24	81	90.34	109.66	DOWN	0.823819	0.0437223
XP_010946449.1		PREDICTED: LOW QUALITY PROTEIN: collagen alpha-3(VI) chain [Camelus bactrianus]	13	35	36	35	3169	341.5	7.21	769	90.3	109.7	DOWN	0.823154	0.0139513
XP_010968206.1		PREDICTED: serine protease HTRA1 [Camelus bactrianus]	3	2	2	2	521	55.2	8.24	46	90.06	109.92	DOWN	0.819323	0.0193
XP_010960727.1		PREDICTED: LOW QUALITY PROTEIN: cadherin-5 [Camelus bactrianus]	5	5	5	5	788	88	5.6	60	90.04	109.96	DOWN	0.818843	0.030183
XP_010958457.1		PREDICTED: fibulin-1 [Camelus bactrianus]	25	12	20	12	644	70.7	5.11	432	89.8	110.2	DOWN	0.814882	0.0379594
XP_010952795.1		PREDICTED: A disintegrin and metalloproteinase with thrombospondin motifs 13 [Camelus bactrianus]	11	16	16	16	1517	163.2	6.93	159	89.6	110.42	DOWN	0.811447	0.0111137
XP_010962895.1		PREDICTED: LOW QUALITY PROTEIN: prothrombin [Camelus bactrianus]	54	31	136	31	627	70.8	5.85	2871	89.58	110.42	DOWN	0.811266	0.0317685
XP_010959808.1		PREDICTED: abhydrolase domain-containing protein 16A [Camelus bactrianus]	2	1	1	1	558	63	7.46	35	89.44	110.54	DOWN	0.809119	0.00560795
XP_010971176.1		PREDICTED: LOW QUALITY PROTEIN: CD109 antigen [Camelus bactrianus]	17	20	21	20	1466	163	5.43	461	89.44	110.56	DOWN	0.808973	0.031607
XP_010947843.1		PREDICTED: endoplasmic reticulum aminopeptidase 1 [Camelus bactrianus]	5	3	3	3	942	107.1	5.95	22	89.2	110.78	DOWN	0.805199	0.0107888
XP_010954444.1		PREDICTED: 78 kDa glucose-regulated protein [Camelus bactrianus]	35	23	28	20	654	72.2	5.14	420	89.16	110.84	DOWN	0.804403	0.0406649
XP_010960381.1		PREDICTED: zinc finger and SCAN domain-containing protein 5B-like [Camelus bactrianus]	1	1	2	1	503	57.4	8.53	0	88.92	111.08	DOWN	0.800504	0.00597573
XP_010964813.1		PREDICTED: ATP-dependent 6-phosphofructokinase, liver type [Camelus bactrianus]	5	5	5	1	790	86.5	7.53	60	88.82	111.2	DOWN	0.798741	0.00681677
XP_010964743.1		PREDICTED: vitamin K-dependent protein S [Camelus bactrianus]	39	22	46	22	675	74.8	5.25	939	88.72	111.26	DOWN	0.797411	0.0326813
XP_010969953.1		PREDICTED: transforming growth factor-beta-induced protein ig-h3 [Camelus bactrianus]	49	23	31	23	683	74.4	7.25	805	88.64	111.36	DOWN	0.795977	0.00468127
XP_010949693.1		PREDICTED: carboxypeptidase B2 isoform X1 [Camelus bactrianus]	39	13	20	13	423	49.1	7.75	415	88.62	111.42	DOWN	0.795369	0.0366615
XP_010955261.1		PREDICTED: claudin-5 [Camelus bactrianus]	6	1	1	1	263	27.4	8.31	51	88.48	111.52	DOWN	0.7934	0.0343677
XP_010952139.1		PREDICTED: LOW QUALITY PROTEIN: coagulation factor V [Camelus bactrianus]	34	63	87	63	2017	229	6.42	1479	88.44	111.56	DOWN	0.792757	0.00191268
XP_010948635.1		PREDICTED: complement C5-like [Camelus bactrianus]	56	76	208	75	1670	187.1	6.2	4664	88.38	111.62	DOWN	0.791794	0.00473227
XP_010951843.1		PREDICTED: transmembrane protease serine 13 [Camelus bactrianus]	2	1	1	1	521	57.8	8.53	0	88.32	111.7	DOWN	0.790689	0.0480952
XP_010958801.1		PREDICTED: proteasome subunit beta type-3 [Camelus bactrianus]	43	8	9	8	205	23	6.55	249	88.06	111.94	DOWN	0.786671	0.0417311
XP_010957572.1		PREDICTED: carboxypeptidase N subunit 2 [Camelus bactrianus]	48	22	49	22	547	60.2	6.3	1498	87.84	112.18	DOWN	0.783027	0.0260275
XP_010954591.1		PREDICTED: coagulation factor XIII B chain isoform X1 [Camelus bactrianus]	61	29	64	29	658	74.3	6.9	1622	87.72	112.3	DOWN	0.781122	0.0296663
XP_010969391.1		PREDICTED: cartilage acidic protein 1 isoform X1 [Camelus bactrianus]	7	3	3	3	637	69.5	5.21	27	87.48	112.54	DOWN	0.777324	0.00123158
XP_010966831.1		PREDICTED: fibrinogen beta chain [Camelus bactrianus]	80	42	765	42	484	55.4	7.74	18163	87.44	112.54	DOWN	0.776968	0.00860919
XP_010956782.1		PREDICTED: extracellular matrix protein 1 [Camelus bactrianus]	60	25	58	25	548	61.5	6.7	1064	86.92	113.08	DOWN	0.768659	0.000712641
XP_010946023.1		PREDICTED: inhibitor of carbonic anhydrase-like [Camelus bactrianus]	74	45	247	37	699	76.9	7.2	5979	86.9	113.1	DOWN	0.768347	0.0119964
XP_010952661.1		PREDICTED: proteasome subunit alpha type-7 [Camelus bactrianus]	37	12	14	12	292	32.5	9.54	222	86.88	113.12	DOWN	0.768034	0.0472355
XP_010951014.1		PREDICTED: complement factor H [Camelus bactrianus]	59	52	298	52	1237	139.4	6.61	7637	86.84	113.16	DOWN	0.767409	0.0024703
XP_010971376.1		PREDICTED: folate receptor alpha [Camelus bactrianus]	21	4	5	1	252	29.5	7.71	141	86.36	113.62	DOWN	0.760077	0.0221787
XP_010966833.1		PREDICTED: fibrinogen gamma chain isoform X1 [Camelus bactrianus]	77	34	372	34	444	50.5	6.06	8360	86.06	113.96	DOWN	0.755177	0.020302
XP_010965721.1		PREDICTED: kinesin-like protein KIF27 [Camelus bactrianus]	1	1	1	1	1398	160.1	6.92	0	85.8	114.2	DOWN	0.751313	0.0127623
XP_010961942.1		PREDICTED: 72 kDa type IV collagenase [Camelus bactrianus]	29	13	16	13	589	66	5.62	342	85.7	114.3	DOWN	0.749781	0.0153623
XP_010966832.1		PREDICTED: fibrinogen alpha chain [Camelus bactrianus]	55	63	850	63	829	91.1	6.1	15146	85.16	114.82	DOWN	0.741683	0.0120257
XP_010956681.1		PREDICTED: proprotein convertase subtilisin/kexin type 9 [Camelus bactrianus]	9	5	5	5	711	75.9	7.34	125	84.96	115.04	DOWN	0.738526	0.0216221
XP_010961901.1		PREDICTED: complement C1r subcomponent-like protein isoform X1 [Camelus bactrianus]	7	4	5	3	507	55	7.46	112	84.88	115.1	DOWN	0.737446	0.00227444
XP_010961403.1		PREDICTED: redox-regulatory protein FAM213A isoform X1 [Camelus bactrianus]	6	1	1	1	229	25.8	8.65	61	84.82	115.18	DOWN	0.736413	0.0347283
XP_010948995.1		PREDICTED: galectin-3-binding protein [Camelus bactrianus]	48	22	70	22	562	62.9	5.34	1470	84.78	115.22	DOWN	0.73581	0.0371066
XP_010954927.1		PREDICTED: A disintegrin and metalloproteinase with thrombospondin motifs 1 [Camelus bactrianus]	1	1	1	1	963	104.9	8.02	36	84.72	115.28	DOWN	0.734906	0.00958608
XP_010964788.1		PREDICTED: collagen alpha-2(VI) chain [Camelus bactrianus]	7	6	6	6	922	97.4	6.04	108	84.68	115.3	DOWN	0.734432	0.0308515
XP_010953892.1		PREDICTED: CD5 antigen-like [Camelus bactrianus]	72	20	151	20	348	38.5	5.08	3919	84.4	115.62	DOWN	0.729978	0.0278586
XP_010953044.1		PREDICTED: phosphoenolpyruvate carboxykinase [GTP], mitochondrial [Camelus bactrianus]	9	4	5	4	640	70.6	7.62	165	84.3	115.7	DOWN	0.728608	0.0421963
XP_010964365.1		PREDICTED: proteasome subunit beta type-1 [Camelus bactrianus]	18	4	4	4	243	26.4	7.42	65	84.18	115.86	DOWN	0.726567	5.9767e-05
XP_010953505.1		PREDICTED: proteasome subunit alpha type-4 [Camelus bactrianus]	37	9	9	9	261	29.5	7.72	165	83.96	116.02	DOWN	0.723668	0.0373912
XP_010963091.1		PREDICTED: serum amyloid A-2 protein-like [Camelus bactrianus]	8	1	1	1	130	14.5	9.26	17	83.78	116.24	DOWN	0.72075	0.0320314
XP_010971373.1		PREDICTED: folate receptor alpha-like [Camelus bactrianus]	22	6	8	3	258	29.8	7.96	227	83.66	116.38	DOWN	0.718852	0.000686551
XP_010956725.1		PREDICTED: proteasome subunit beta type-4 [Camelus bactrianus]	48	8	8	8	264	29	5.67	331	83.16	116.82	DOWN	0.711864	0.0186666
XP_010965274.1		PREDICTED: macrophage mannose receptor 1 [Camelus bactrianus]	9	12	12	12	1456	165.2	6.3	96	82.6	117.44	DOWN	0.703338	0.000340987
XP_010958213.1		PREDICTED: proteasome subunit beta type-2 [Camelus bactrianus]	28	5	5	5	201	22.8	7.02	110	82.36	117.62	DOWN	0.700221	0.0274174
XP_010966161.1		PREDICTED: proteasome subunit alpha type-6 [Camelus bactrianus]	50	12	19	12	246	27.4	6.76	558	82.3	117.7	DOWN	0.699235	0.0365558
XP_010963136.1		PREDICTED: proteasome subunit alpha type-1 [Camelus bactrianus]	51	13	15	13	263	29.5	6.61	206	82.16	117.8	DOWN	0.697453	0.0110614
XP_010967858.1		PREDICTED: proteasome subunit alpha type-2 [Camelus bactrianus]	35	7	10	7	234	25.9	7.43	250	81.42	118.56	DOWN	0.686741	0.0197832
XP_010970813.1		PREDICTED: fructose-bisphosphate aldolase A [Camelus bactrianus]	41	18	31	14	364	39.5	8.25	465	81.26	118.72	DOWN	0.684468	0.0204452
XP_010956908.1		PREDICTED: LOW QUALITY PROTEIN: putative uncharacterized protein C10orf126 homolog [Camelus bactrianus]	5	1	1	1	182	21.6	6.37	23	81.14	118.84	DOWN	0.682767	0.0124992
XP_010961554.1		PREDICTED: fas apoptotic inhibitory molecule 3 [Camelus bactrianus]	3	1	1	1	343	38.9	10.21	19	81.08	118.94	DOWN	0.681688	0.0210797
XP_010946545.1		PREDICTED: proteasome subunit alpha type-5 isoform X1 [Camelus bactrianus]	40	7	9	7	241	26.4	4.79	314	81.06	118.94	DOWN	0.68152	0.0289393
XP_010966398.1		PREDICTED: properdin [Camelus bactrianus]	29	14	31	14	471	51.2	7.96	558	80.6	119.42	DOWN	0.674929	0.00420325
XP_010962776.1		PREDICTED: keratin, type II cytoskeletal 3 [Camelus bactrianus]	18	14	17	4	566	59.1	6.28	234	80.44	119.54	DOWN	0.672913	0.0263963
XP_010949545.1		PREDICTED: neutrophil gelatinase-associated lipocalin [Camelus bactrianus]	21	5	7	5	335	37.6	9.61	140	80.46	119.58	DOWN	0.672855	0.0325739
XP_010960516.1		PREDICTED: proteasome subunit alpha type-3 [Camelus bactrianus]	41	12	13	12	255	28.4	5.44	226	80.16	119.82	DOWN	0.669004	0.012622
XP_010961553.1		PREDICTED: polymeric immunoglobulin receptor [Camelus bactrianus]	44	27	58	27	761	83.1	5.96	1534	80.1	119.88	DOWN	0.668168	0.0391288
XP_010970984.1		PREDICTED: exostosin-1 [Camelus bactrianus]	11	7	7	7	715	82.7	8.81	98	79.68	120.32	DOWN	0.662234	0.000101201
XP_010948997.1		PREDICTED: metalloproteinase inhibitor 2 [Camelus bactrianus]	30	7	7	7	220	24.3	7.74	49	79.3	120.68	DOWN	0.65711	0.00557864
XP_010953645.1		PREDICTED: LOW QUALITY PROTEIN: aminopeptidase N [Camelus bactrianus]	32	27	29	27	967	109.1	5.57	762	79.16	120.84	DOWN	0.655081	0.0195094
XP_010953226.1		PREDICTED: LOW QUALITY PROTEIN: sulfhydryl oxidase 1, partial [Camelus bactrianus]	42	27	38	27	716	78.7	8.65	684	79.1	120.88	DOWN	0.654368	0.0144443
XP_010954455.1		PREDICTED: proteasome subunit beta type-7 [Camelus bactrianus]	26	7	7	7	277	29.9	7.3	151	78.92	121.06	DOWN	0.651908	0.0201973
XP_010965983.1		PREDICTED: THUMP domain-containing protein 2 isoform X1 [Camelus bactrianus]	2	1	1	1	440	48.7	7.14	0	78.16	121.88	DOWN	0.641287	0.00493974
XP_010944683.1		PREDICTED: alpha-2-macroglobulin-like [Camelus bactrianus]	65	78	780	76	1506	166.8	6.43	17545	78.06	121.96	DOWN	0.640046	0.00680977
XP_010962949.1		PREDICTED: exostosin-2 [Camelus bactrianus]	17	10	12	10	718	82	6.76	177	77.8	122.2	DOWN	0.636661	0.00190233
XP_010967342.1		PREDICTED: transketolase [Camelus bactrianus]	38	18	21	18	623	67.7	7.52	473	77.3	122.7	DOWN	0.629992	0.01017
XP_010957266.1		PREDICTED: ribose-5-phosphate isomerase [Camelus bactrianus]	18	3	3	3	236	26	6.95	57	77.18	122.8	DOWN	0.628502	0.0321927
XP_010968006.1		PREDICTED: ATP-binding cassette sub-family B member 9, partial [Camelus bactrianus]	1	1	5	1	768	84.5	7.21	110	77.16	122.86	DOWN	0.628032	0.00320611
XP_010964789.1		PREDICTED: LOW QUALITY PROTEIN: collagen alpha-1(VI) chain [Camelus bactrianus]	20	16	19	16	1027	108.5	5.36	424	75.86	124.16	DOWN	0.610986	0.00326926
XP_010969358.1		PREDICTED: carboxypeptidase N catalytic chain [Camelus bactrianus]	41	17	28	17	461	52.6	8.37	604	75.2	124.82	DOWN	0.602468	7.55847e-05
XP_010969011.1		PREDICTED: 3-hydroxyacyl-CoA dehydrogenase type-2 [Camelus bactrianus]	36	6	6	6	261	27.2	8.59	179	74.32	125.66	DOWN	0.591437	0.0347496
XP_010953614.1		PREDICTED: pyruvate kinase PKM [Camelus bactrianus]	61	28	39	28	531	57.9	8.05	672	72.6	127.4	DOWN	0.569859	0.00286156
XP_010955628.1		PREDICTED: complement component C7 [Camelus bactrianus]	61	45	116	45	843	93.4	6.98	2644	71.48	128.5	DOWN	0.556265	0.00038134
XP_010948503.1		PREDICTED: insulin-like growth factor-binding protein 1, partial [Camelus bactrianus]	6	1	1	1	160	18	8.06	0	70.74	129.24	DOWN	0.547354	0.0210829
XP_010965390.1		PREDICTED: coagulation factor VIII [Camelus bactrianus]	35	63	104	63	2251	256	7.34	2088	70.68	129.32	DOWN	0.546551	0.000431097
XP_010950276.1		PREDICTED: 1,4-alpha-glucan-branching enzyme, partial [Camelus bactrianus]	9	4	4	4	655	75.7	6.77	73	70.46	129.54	DOWN	0.543925	0.0165745
XP_010951490.1		PREDICTED: stromelysin-1 [Camelus bactrianus]	15	6	6	6	477	54.1	6.38	92	69.64	130.34	DOWN	0.534295	0.000281395
XP_010951092.1		PREDICTED: phosphoserine aminotransferase [Camelus bactrianus]	20	6	6	6	370	40.4	7.66	95	67.76	132.24	DOWN	0.512402	0.0255409
XP_010959143.1		PREDICTED: adenosylhomocysteinase [Camelus bactrianus]	9	4	4	4	432	47.6	6.07	57	67.64	132.36	DOWN	0.511031	0.0278983
XP_010944809.1		PREDICTED: L-lactate dehydrogenase B chain [Camelus bactrianus]	32	11	12	10	334	36.6	6.05	296	66.08	133.92	DOWN	0.493429	0.0243005
XP_010957918.1		PREDICTED: dihydropyrimidinase-related protein 3 [Camelus bactrianus]	6	3	3	1	534	57.8	6.27	25	64.96	135.04	DOWN	0.481043	0.0134971
XP_010951521.1		PREDICTED: glutathione reductase, mitochondrial, partial [Camelus bactrianus]	26	8	11	8	451	49.1	7.47	246	63.36	136.62	DOWN	0.463768	0.028665
XP_010950872.1		PREDICTED: ankyrin repeat domain-containing protein 50 [Camelus bactrianus]	0	1	1	1	1429	155.9	6.61	0	61.7	138.32	DOWN	0.446067	0.018218
XP_010945537.1		PREDICTED: galectin-10-like [Camelus bactrianus]	7	1	1	1	138	15.6	7.8	0	59.58	140.42	DOWN	0.424299	0.0338237
XP_010955887.1		PREDICTED: GDH/6PGL endoplasmic bifunctional protein [Camelus bactrianus]	37	22	28	22	789	88.7	7.01	715	58.56	141.46	DOWN	0.413969	0.00170766
